# Supplementary material for: The SARS-CoV-2 Spike Protein Receptor-Binding Domain Expressed in Rice Callus Features a Homogeneous Mix of Complex-Type Glycans
Source: Int J Mol Sci. 2024 Apr 18;25(8):4466. doi: 10.3390/ijms25084466 (PMC11050186; doi:10.3390/ijms25084466)
Supplement: Supplementary file 1 [file ijms-25-04466-s001.zip]

Archive with 1 entries (1 files):
- ijms-2938934-supplementary.pdf
